# Supplementary material for: Anti-PD-1 Therapy with Adjuvant Ablative Fractional Laser Improves Anti-Tumor Response in Basal Cell Carcinomas
Source: Cancers (Basel). 2021 Dec 16;13(24):6326. doi: 10.3390/cancers13246326 (PMC8699063; doi:10.3390/cancers13246326)
Supplement: Supplementary file 1 [file cancers-13-06326-s001.zip]

Archive with 1 entries (1 files):
- cancers-1490952-supple.pdf
